# Supplementary material for: Embryonic disc formation following post-hatching bovine embryo development in vitro
Source: Reproduction. 2020 Jul 17;160(4):579–89. doi: 10.1530/REP-20-0243 (PMC7497357; doi:10.1530/REP-20-0243)
Supplement: Supplementary Table 2 [file supplementary_table_2.xlsx]

## Sheet: N2B27 vs. PHD media
	N2B27 (mg/L)	PHD (mg/L)
Salts
Calcium Chloride (CaCl2)	148.802	197.79
Cupric sulfate (CuSO4-5H2O)	0.000611
Ferric Nitrate (Fe(NO3)3"9H2O)	0.0705
Ferric sulfate (FeSO4-7H2O)	0.19599
HEPES	1222
Magnesium Chloride (MgCl2)	49.7918
Magnesium Sulfate (MgSO4)	22.9548	88.88
Potassium Chloride (KCl)	334.546	534
Potassium dihydrogen phosphate (KH2PO4)		162
Sodium Bicarbonate (NaHCO3)	2179.86	2100
Sodium Chloride (NaCl)	4697.89	6290
Sodium Phosphate dibasic (Na2HPO4)	33.3794
Sodium Phosphate monobasic (NaH2PO4-H2O)	88.125
Sodium Selenite (Na2SeO3)	0.0177
Zinc sulfate (ZnSO4-7H2O)	0.29422
Aminoacids
L-Alanine	3.0315	8.9
L-Arginine hydrochloride	108.805	21
L-Asparagine-H2O	3.9151	15
L-Aspartic acid	3.1255	13.3
L-Cysteine	14.805	12
L-Cysteine hydrochloride-H2O	8.2532
L-Cystine 2HCl	14.7063
L-Glutamic Acid	3.4545	14.7
L-Glutamine	463.83	29.228
Glutathione (reduced)	1
Glycine	22.9125	7.5
L-Histidine		8
L-Histidine hydrochloride-H2O	34.5356
L-Isoleucine	74.9509	26
L-Leucine	77.1035	26
L-Lysine hydrochloride	111.508	36.98
L-Methionine	22.2028	7.5
L-Phenylalanine	47.6956	16.5
L-Proline	11.7547	11.5
Putrescine	16.11
Putrescine 2HCl	16.1381
L-Serine	32.0775	10.5
L-Threonine	69.7715	24
L-Tryptophan	11.7594	4
L-Tyrosine	33.84	18
L-Tyrosine disodium salt dihydrate	26.2213
L-Valine	69.0195	23.5
Carbohydrates
D-Galactose	15
D-Glucose (Dextrose)	3595.97	5000
Myo.inositol		500
Sodium lactate		471.6
Sodium Pyruvate	37.6	80
Lipids
L-Carnitine HCl	2
Trisodium citrate (dihydrate)		100
Ethanolamine HCl	1 μl
Linoleic Acid	1.01974
Linoleic Acid L2376	1
Lipoic Acid	0.04935
Vitamins
Biotin	2.50164
Choline chloride	6.1006
D-Calcium pantothenate	2.9328
Folic Acid	3.1255
Niacinamide	2.8294
Pyridoxine hydrochloride	2.82611
Riboflavin	0.29093
Thiamine hydrochloride	2.8999
DL Alpha-Tocopherol	1
DL Alpha Tocopherol Acetate (Vitamin E)	1
Vitamin A (acetate)	0.1
Vitamin B12	0.322796
i-Inositol	9.306
Hormones and growth factors
Corticosterone	0.02
Insulin (Human recombinant)	8.125
Progesterone	0.0126
T3 (triodo-I-thyronine)	0.002
Others
Catalase	2.5
Hypoxanthine Na	1.1233
Phenol Red	7.614	10
Superoxide Dismutase	7.5 KU
Thymidine	0.17155
Transferrin (Human Holo)	105
Antibiotics, albumin and serum
Penicillin	100000 U
Streptomycin	100
Gentamycin		50
Bovine Serum Albumin (BSA, fraction V)	2500
Fetal Calf Serum (FCS)		0.1
